# Supplementary material for: Evaluation of the Safety and Tolerability of L-Tyrosine Supplementation in Healthy Adult Men: A Randomized Crossover Trial
Source: Nutrients. 2026 Jun 21;18(12):2020. doi: 10.3390/nu18122020 (PMC13304972; doi:10.3390/nu18122020)
Supplement: Supplementary file 1 [file nutrients-18-02020-s001.zip]

Archive with 1 entries (1 files):
- nutrients-4366974-supplementary.pdf
